# Supplementary material for: Excessive Existence of Positively Charged Amino Acids Caused Off-Target Recognition in the Seed Region of Clostridium butyricum Argonaute
Source: Int J Mol Sci. 2025 May 15;26(10):4738. doi: 10.3390/ijms26104738 (PMC12111869; doi:10.3390/ijms26104738)
Supplement: Supplementary file 1 [file ijms-26-04738-s001.zip]

Archive with 1 entries (1 files):
- ijms-3579760-supplementary.pdf
